# Supplementary material for: miR-24-3p Is Antiviral Against SARS-CoV-2 by Downregulating Critical Host Entry Factors
Source: Viruses. 2024 Nov 28;16(12):1844. doi: 10.3390/v16121844 (PMC11680362; doi:10.3390/v16121844)
Supplement: Supplementary file 1 [file viruses-16-01844-s001.zip]

Archive with 1 entries (1 files):
- viruses-3249093-supplementary.pdf
